# Supplementary material for: Improving Aerosol Characterization Using an Optical Particle Counter Coupled with a Quartz Crystal Microbalance with an Integrated Microheater
Source: Sensors (Basel). 2024 Apr 13;24(8):2500. doi: 10.3390/s24082500 (PMC11054716; doi:10.3390/s24082500)
Supplement: Supplementary file 1 [file sensors-24-02500-s001.zip]

Archive with 1 entries (1 files):
- sensors-2936829-supplementary.pdf
